# Supplementary material for: Systematic analysis of photo/sko-regulated germination and post-germination development of shallow photodormant seeds in Nicotiana tabacum L
Source: Front Plant Sci. 2023 Jan 4;13:1042981. doi: 10.3389/fpls.2022.1042981 (PMC9875545; doi:10.3389/fpls.2022.1042981)
Supplement: Supplementary Figure 1 — Perimeter dynamic curve of seed germinated under light and dark. [file DataSheet_1.zip]

Archive with 13 entries (13 files):
- Image 1.TIF
- Image 10.JPEG
- Image 11.TIFF
- Image 12.TIFF
- Image 13.TIFF
- Image 2.TIF
- Image 3.TIFF
- Image 4.TIFF
- Image 5.TIF
- Image 6.TIFF
- Image 7.TIFF
- Image 8.TIFF
- Image 9.TIFF
